# Supplementary material for: Impact of High-Dose Irradiation on Human iPSC-Derived Cardiomyocytes Using Multi-Electrode Arrays: Implications for the Antiarrhythmic Effects of Cardiac Radioablation
Source: Int J Mol Sci. 2021 Dec 29;23(1):351. doi: 10.3390/ijms23010351 (PMC8745341; doi:10.3390/ijms23010351)
Supplement: Supplementary file 1 [file ijms-23-00351-s001.zip]

Archive with 1 entries (1 files):
- ijms-1508238-SI.pdf
